# Supplementary material for: Disordering of Starch Films as a Factor Influencing the Release Rate of Biologically Active Substances
Source: Polymers (Basel). 2023 May 13;15(10):2303. doi: 10.3390/polym15102303 (PMC10222158; doi:10.3390/polym15102303)
Supplement: Supplementary file 1 [file polymers-15-02303-s001.zip]

Archive with 1 entries (1 files):
- polymers-2335134-supplymentary.pdf
